# Supplementary material for: High Prevalence of Microsporidia in the North African Hedgehog (Atelerix algirus) in the Canary Islands, Spain
Source: Animals (Basel). 2023 May 25;13(11):1756. doi: 10.3390/ani13111756 (PMC10251962; doi:10.3390/ani13111756)
Supplement: Supplementary file 1 [file animals-13-01756-s001.zip]

Archive with 1 entries (1 files):
- animals-2379904-supplementary.pdf
